# Supplementary material for: Molecular Cloning and Characterization of Different Expression of MYOZ2 and MYOZ3 in Tianfu Goat
Source: PLoS One. 2013 Dec 18;8(12):e82550. doi: 10.1371/journal.pone.0082550 (PMC3867352; doi:10.1371/journal.pone.0082550)
Supplement: Table S1 — Primers used for analysis of the expression of MYOZ2 and MYOZ3 genes. (XLS) [file pone.0082550.s009.xls]

## Sheet: Sheet1
Table S1. Primers used for analysis of the expression of MYOZ2 and MYOZ3 genes
Primer Sequence Fragment Length(bp)			Application	Melting temperature (℃)
M2-1F	TGAAAAGCAAGGGAACAA	806	cDNA clone	55
M2-1R	TGTCGCACATACAACTTT
M2-2F	TAAGATGCGACAAAGAAGAT	155	Expression	60
M2-2R	TAGGAGGAGTAAATGGTGCT
G-F	GTCACCAACTGGGACGACA	118	RT-PCR	60
G-R	AGGCGTACAGGGACAGCA
M3-1F	CCCCACTCTAGGCACTAAGGATA	827	cDNA clone	56.3
M3-1R	TGAGGGAAGTGAAGGTGC
M3-2F	CTGGGCAAGAAACTGAGCG	254	Expression	60
M3-2R	GAGGCGGGATAGATGTGGAG
